# Supplementary material for: Genetic integrity is still maintained in natural populations of the indigenous wild apple species Malus sylvestris (Mill.) in Saxony as demonstrated with nuclear SSR and chloroplast DNA markers
Source: Ecol Evol. 2020 Sep 28;10(20):11798–809. doi: 10.1002/ece3.6818 (PMC7593173; doi:10.1002/ece3.6818)
Supplement: Supplementary file 2 — Table S1 [file ECE3-10-11798-s002.xlsx]

## Sheet: Tabelle1
Nuclear microsatellites (ncSSR) used for the analysis of genetic integrity of M. sylvestris
Multiplex 1
ncSSR	label	repeat type	expected size range (bp)*	Linkage group	Sequenz 5'-3'
CH01h10-F	Dy 751	single	094-114	8	TGCAAAGATAGGTAGATATATGCCA
CH01h10-R					AGGAGGGATTGTTTGTGCAC
CH04c07-F	BMN-6	single	098-135	14	GGCCTTCCATGTCTCAGAAG
CH04c07-R					CCTCATGCCCTCCACTAACA
CH01h01-F	BMN-5	single	114-134	17	GAAAGACTTGCAGTGGGAGC
CH01h01-R					GGAGTGGGTTTGAGAAGGTT
Multiplex 2
ncSSR	label	repeat type	expected size range (bp)*	Linkage group	Sequenz 5'-3'
Hi02c07-F	Dy 751	single	108-149	1	AGAGCTACGGGGATCCAAAT
Hi02c07-R					GTTTAAGCATCCCGATTGAAAGG
CH01f03b-F	BMN-6	single	139-183	9	GAGAAGCAAATGCAAAACCC
CH01f03b-R					CTCCCCGGCTCCTATTCTAC
GD147-F-	BMN-5	single	135-155	13	TCCCGCCATTTCTCTGC
GD147-R					GTTTAAACCGCTGCTGCTGAAC
Multiplex 3
ncSSR	label	repeat type	expected size range (bp)*	Linkage group	Sequenz 5'-3'
CH01f02-F	Dy 751	single	153-227	unknown	ACCACATTAGAGCAGTTGAGG
CH01f02-R					CTGGTTTGTTTTCCTCCAGC
CH02c09-F	BMN-6	single	233-257	15	TTATGTACCAACTTTGCTAACCTC
CH02c09-R					AGAAGCAGCAGAGGAGGATG
GD12-F	BMN-5	unknown	150-200	unknown	TTGAGGTGTTTCTCCCATTGGA
GD12-R					CTAACGAAGCCGCCATTTCTTT
